# Supplementary material for: Mindfulness-Based Movement Intervention to Improve Sleep Quality: A Meta-Analysis and Moderator Analysis of Randomized Clinical Trials
Source: Int J Environ Res Public Health. 2022 Aug 18;19(16):10284. doi: 10.3390/ijerph191610284 (PMC9408303; doi:10.3390/ijerph191610284)
Supplement: Supplementary file 1 [file ijerph-19-10284-s001.zip]

Archive with 6 entries (6 files):
- Forest plot of PSG outcomes.pdf
- Risk of bias summary.pdf
- Search strategy.pdf
- Sleep measure scores of included studies.pdf
- Table S1. Egger's test with pseudo 95% confidence limits..pdf
- Table S2 - S7. Moderator analysis..pdf
